# Supplementary material for: Optimized upstream analytical workflow for single-nucleus transcriptomics in main metabolic tissues
Source: Life Metab. 2025 Apr 2;4(3):loaf010. doi: 10.1093/lifemeta/loaf010 (PMC12070799; doi:10.1093/lifemeta/loaf010)
Supplement: loaf010_suppl_Supplementary_Tables [file loaf010_suppl_supplementary_tables.xlsx]

## Sheet: Supplementary Table S1
Supplementary Table S1: Quality control matrices for individual samples of the datasets included in this study.
ID	Species	Gender	Tissue depot	Estimated number of cells	Mean reads per cell	Median genes per cell	Median UMI counts per cell	Total genes detected	Min_feature	Max_feature	Min_UMI	Max_UMI	Mito%	Cell number	Cell number after QC	Cell number after CellBender	Cell number after CellBender*	Ambient RNA rate	Cell number after scDblFinder**	Doublet rate	Cell number used for analyses	Total number after integration	Total number before QC
GSM6724827	Mus musculus	male	hypothalamus	5317	118115	1839	3334	24429	200	7500	500	60000	10	5317	4641	5415	4173	0.10084	3780	0.0941769	3780	23523	33450
GSM6724828	Mus musculus	male	hypothalamus	10691	51918	2460	5281	26118	200	10000	500	60000	10	10691	8937	10690	8332	0.0676961	7477	0.102616	7477
GSM6724829	Mus musculus	female	hypothalamus	9507	60954	2553	5471	25602	200	10000	500	60000	10	9507	8389	9693	7642	0.0890452	6812	0.10861	6812
GSM6724830	Mus musculus	female	hypothalamus	7935	71160	1758	3067	24298	200	7500	500	60000	10	7935	7023	8045	6281	0.105653	5454	0.131667	5454
h_1230	Homo sapiens	male	muscle	2358	186807	962	1524	25222	200	3000	500	7500	10	2358	2235	2486	2169	0.0295302	2040	0.0594744	2040	6963	8545
h_8809	Homo sapiens	male	muscle	1463	315825	764	1175	23988	200	3000	500	6000	10	1463	1362	1571	1319	0.0315712	1249	0.0530705	1249
h_8020	Homo sapiens	male	muscle	1384	811945	820	1274	24597	200	3000	500	6000	10	1381	1305	1558	1243	0.0475096	1176	0.0539019	1176
h_8102	Homo sapiens	male	muscle	2817	156135	588	987	23276	200	2000	500	4000	10	2594	2034	2550	1979	0.0270403	1855	0.0626579	1855
h_8108	Homo sapiens	male	muscle	754	8889212	937	1732	21846	200	2000	500	6000	10	749	696	892	683	0.0186782	643	0.0585652	643
m_128	Mus musculus	male	muscle	721	216374	803	1402	16933	200	2500	500	6000	10	720	644	1074	590	0.0838509	552	0.0644068	552	26739	33506
m_152	Mus musculus	male	muscle	1872	108317	1054	1840	19564	200	3000	500	9000	10	1872	1855	1982	1745	0.0592992	1652	0.0532951	1652
m_155	Mus musculus	male	muscle	1977	109432	871	1382	19446	200	3000	500	10000	10	1977	1961	2093	1816	0.0739419	1705	0.0611233	1705
m_169	Mus musculus	male	muscle	3536	158403	1028	1664	21572	200	3000	500	10000	10	3527	3478	3664	3286	0.0552041	3058	0.0693853	3058
m_25	Mus musculus	male	muscle	3697	76684	1051	1710	21206	200	3000	500	10000	10	3689	3637	3742	3443	0.0533407	3195	0.0720302	3195
m_43	Mus musculus	male	muscle	2201	94426	793	1356	18947	200	2500	500	8000	10	2197	2048	2468	1905	0.0698242	1772	0.0698163	1772
m_45	Mus musculus	male	muscle	1620	137742	847	1358	19056	200	3000	500	10000	10	1620	1601	1738	1460	0.08807	1381	0.0541096	1381
m_mdx	Mus musculus	male	muscle	4614	47845	816	1290	20725	200	3000	500	9000	10	4611	4454	4797	4031	0.0949708	3669	0.089804	3669
m_wt31819	Mus musculus	male	muscle	3875	59152	974	1792	21082	200	3000	500	9000	10	3874	3753	4045	3341	0.109779	3048	0.0876983	3048
m_wt40219	Mus musculus	male	muscle	6201	71088	906	1589	22532	200	3000	500	9000	10	6201	5919	5832	4492	0.241088	4049	0.0986198	4049
m_wt41019	Mus musculus	male	muscle	3218	187637	999	1822	21858	200	3000	500	9000	10	3218	3189	3187	2870	0.100031	2658	0.0738676	2658
ID1	Homo sapiens	female	adipose tissue	11001	87849	2443	4599	33037	200	15000	500	200000	5	11001	10843	10276	9847	0.0918565	8265	0.160658	8265	29397	50140
ID2	Homo sapiens	female	adipose tissue	1832	219323	1942	3677	26661	200	8000	500	40000	5	1832	1825	1655	1598	0.124384	1521	0.0481852	1521
ID3	Homo sapiens	female	adipose tissue	4607	79692	2219	4329	29474	200	7500	500	40000	5	4607	4600	4497	4349	0.0545652	3984	0.0839273	3984
ID4	Homo sapiens	female	adipose tissue	14626	43625	1879	3596	32218	200	15000	500	200000	5	14593	13749	11693	10570	0.231217	9157	0.13368	9157
ID5	Homo sapiens	female	adipose tissue	5545	52715	249	288	24854	200	2000	500	4000	5	4003	1325	3136	1246	0.0596226	1034	0.170144	1034
ID6	Homo sapiens	female	adipose tissue	4813	79587	179	201	24635	200	1200	500	2000	5	2074	556	1723	501	0.0989209	430	0.141717	430
ID7	Homo sapiens	female	adipose tissue	2195	169641	2093	3976	26786	200	6000	500	30000	5	2195	2171	2017	1877	0.135421	1789	0.0468833	1789
ID8	Homo sapiens	male	adipose tissue	4401	94071	542	701	24381	200	3000	500	5000	5	4401	3116	3665	2693	0.135751	2428	0.0984033	2428
ID9	Homo sapiens	male	adipose tissue	2216	167509	395	481	24471	200	3000	500	4000	5	2216	1021	2099	916	0.10284	789	0.138646	789
P3	Homo sapiens	male	liver	1628	149769	3682	8804	27580	200	10000	500	100000	5	1628	1621	1501	1495	0.0777298	1420	0.0501672	1420	54491	75770
P6	Homo sapiens	male	liver	3766	96678	3009	6206	29348	200	10000	500	50000	5	3766	3755	3293	3216	0.143542	3013	0.0631219	3013
P7	Homo sapiens	male	liver	2682	90874	2780	5398	30529	200	10000	500	40000	5	2682	2676	2277	2183	0.18423	2050	0.0609253	2050
P8	Homo sapiens	male	liver	3753	83747	3283	7042	30988	200	7500	500	40000	5	3753	3720	3536	3410	0.0833333	3186	0.0656891	3186
P9	Homo sapiens	male	liver	4019	52730	2252	3965	30943	200	8000	500	30000	5	4019	3996	3489	3248	0.187187	3091	0.0483374	3091
P11	Homo sapiens	male	liver	1419	165370	1295	1836	23571	200	4000	500	10000	5	1419	1413	1301	1154	0.183298	1099	0.0476603	1099
P12	Homo sapiens	female	liver	928	268074	1274	1847	25735	200	6000	500	20000	5	928	925	821	677	0.268108	642	0.0516987	642
P15	Homo sapiens	male	liver	1226	180976	2014	3360	27723	200	6000	500	30000	5	1226	1218	1089	1003	0.176519	964	0.0388833	964
P16	Homo sapiens	female	liver	2566	167985	3362	7278	30264	200	8000	500	40000	5	2566	2562	2344	2308	0.0991413	2191	0.0506932	2191
P19	Homo sapiens	male	liver	1618	106924	3138	6839	27913	200	8000	500	40000	5	1618	1595	1508	1447	0.09279	1381	0.0456116	1381
P20	Homo sapiens	female	liver	4104	45777	1941	3153	29921	200	9000	500	40000	5	4108	4082	3877	3543	0.132043	3238	0.0860852	3238
P21	Homo sapiens	male	liver	4143	61807	2726	5124	30369	200	7500	500	50000	5	4143	4067	3997	3740	0.0804032	3431	0.0826203	3431
P22	Homo sapiens	male	liver	2317	113665	1752	2655	26388	200	8000	500	40000	5	2317	2302	3092	2306	-0.00173762	2106	0.0867303	2106
P30	Homo sapiens	male	liver	1212	257001	4280	11502	28845	200	10000	500	100000	5	1212	1201	1324	1295	-0.0782681	1204	0.0702703	1204
P48	Homo sapiens	female	liver	1001	236184	1936	3136	24329	200	10000	500	100000	5	1001	996	908	837	0.159639	804	0.0394265	804
P49	Homo sapiens	famale	liver	2557	120718	2938	5951	28834	200	7500	500	40000	5	2557	2327	2230	2004	0.138805	1896	0.0538922	1896
P50	Homo sapiens	male	liver	1901	153185	2367	4246	29172	200	10000	500	80000	5	1901	1703	1661	1441	0.153846	1370	0.0492713	1370
P51	Homo sapiens	male	liver	2395	154755	1469	2150	27930	200	7500	500	40000	5	2395	1977	1952	1534	0.224077	1452	0.053455	1452
P52	Homo sapiens	male	liver	833	238807	927	1214	25314	200	10000	500	50000	5	833	708	951	642	0.0932203	608	0.0529595	608
P53	Homo sapiens	male	liver	597	285471	967	1291	22818	200	7500	500	20000	5	597	445	776	445	0	424	0.047191	424
P54	Homo sapiens	female	liver	1784	106111	1512	2274	27771	200	9000	500	50000	5	1784	1678	1529	1335	0.20441	1266	0.0516854	1266
P55	Homo sapiens	male	liver	1396	179514	1860	2825	27572	200	7500	500	40000	5	1396	1262	1135	1005	0.203645	965	0.039801	965
P56	Homo sapiens	female	liver	1579	146376	1474	2095	26955	200	7500	500	40000	5	1579	1531	1451	1254	0.180927	1188	0.0526316	1188
P57	Homo sapiens	female	liver	1645	278202	1645	2449	27447	200	7500	500	40000	5	1645	1629	1665	1487	0.08717	1413	0.0497646	1413
P60	Homo sapiens	male	liver	1111	226046	1724	2587	24367	200	8000	500	25000	5	1111	1000	1237	1060	-0.06	1007	0.05	1007
P62	Homo sapiens	male	liver	6383	43035	460	528	24102	200	5000	500	10000	5	6383	3999	870	588	0.852963	556	0.0544218	556
P64	Homo sapiens	female	liver	1225	219205	2375	4109	27039	200	8000	500	40000	5	1225	1191	1005	953	0.199832	914	0.0409234	914
P67	Homo sapiens	female	liver	1397	222212	2407	4231	26514	200	8000	500	30000	5	1397	1396	1469	1329	0.0479943	1284	0.03386	1284
P68	Homo sapiens	female	liver	1644	159913	882	1074	26698	200	10000	500	50000	5	1644	1477	1383	1089	0.262695	1039	0.0459137	1039
P70	Homo sapiens	male	liver	697	369538	2531	4513	26344	200	8000	500	40000	5	697	696	635	634	0.0890805	614	0.0315457	614
P73	Homo sapiens	female	liver	3414	75003	1401	2078	29159	200	10000	500	50000	5	3414	3077	3191	2678	0.129672	2477	0.075056	2477
P75	Homo sapiens	male	liver	1611	218897	1576	2239	28768	200	9000	500	60000	5	1611	1462	1150	1009	0.30985	960	0.0485629	960
P76	Homo sapiens	male	liver	1808	176408	2454	4222	29282	200	10000	500	100000	5	1808	1703	1355	1263	0.258368	1204	0.0467142	1204
P77	Homo sapiens	female	liver	1692	167284	1544	2190	27067	200	10000	500	60000	5	1692	1677	1343	1213	0.276685	1153	0.0494641	1153
P78	Homo sapiens	male	liver	1260	212508	2521	4679	25864	200	8000	500	30000	5	1260	1250	1204	1129	0.0968	1093	0.0318866	1093
P83	Homo sapiens	male	liver	605	342218	857	1104	22509	200	8000	500	30000	5	605	543	866	578	-0.0644567	553	0.0432526	553
P84	Homo sapiens	male	liver	680	233482	1522	2298	25047	200	10000	500	60000	5	680	642	744	618	0.0373832	587	0.0501618	587
P98	Homo sapiens	male	liver	1170	354214	2124	3686	28384	200	10000	500	100000	5	1170	869	922	677	0.220944	648	0.042836	648
total																						141113	201411
* cell number after QC
** First perform cellbender and then doublet removal

## Sheet: Supplementary Table S2
Supplementary Table S2: List of canonical marker genes for annotating different cell types within the datasets of white adipose tissue, muscle, liver, and the hypothalamus.
Dataset	Cell type annotation	Marker gene	Specices
Adipose tissue	Adipocyte	ADIPOQ	Homo sapiens
		PLIN1
		LPL
	FAP	PDGFRA
		DCN
		DPP4
		PI16
	Macrophage	MRC1
		CD68
		CD163
		C1QA
		C1QC
	T/NK cell	CD3D
		CD3E
		CD4
		CD8A
	Smooth muscle cell	ACTA2
		PDGFRB
		MYH11
	Pericyte	RGS5
		PDGFRB
		CSPG4
	Endothelial cell	PECAM1
		VWF
		CD36
	Mesothelial cell	MSLN
		UPK3B
		LRRN4
	Mast cell	MS4A2
		HDC
		CPA3
Muscle	Adipocyte	ADIPOQ	Homo sapiens
		PLIN1
		LPL
	Endothelial cell	PECAM1
		VWF
		CD36
	Fibroblast	PDGFRA
		DCN
		COL3A1
		COL1A1
	Immune cell	PTPRC
		CD3D
		MRC1
	Myofiber	TTN
		MYL2
		MYH2
		MYL7
	Satellite cell	MYF5
		PAX3
		PAX7
	Smooth muscle cell	TAGLN
		PDGFRB
		MYH11
Muscle	Adipocyte	Adipoq	Mus musculus
		Plin1
		Lpl
	Endothelial cell	Pecam1
		Vwf
		Cd36
	Fibroblast	Pdgfra
		Dcn
		Col3a1
		Col1a1
	Immune cell	Ptprc
		Cd3d
		Mrc1
	Myofiber	Ttn
		Myl2
		Myh2
		Myl7
	Satellite cell	Myf5
		Pax3
		Pax7
	Smooth muscle cell	Tagln
		Pdgfrb
		Myh11
Liver	Endothelial cell	PECAM1	Homo sapiens
		VWF
		CD36
	Cholangiocyte	CFTR
		KRT7
	Hepatocyte	ASGR1
		CYP3A4
	Immune cell	PTPRC
		CD3D
		MRC1
	Stellate	DCN
		COL3A1
		COL1A1
Hypothalamus	Astrocyte	Slc1a2	Mus musculus
		Ntsr2
	Endothelial cell	Pecam1
		Flt1
	Microglia/Macrophage	Mgl2
		Mrc1
	Neuron	Meg3
		Snhg11
	Oligodendrocyte/OPC	Plp1
		Sirt2
	Stromal cell	Col3a1
		Col1a2
		Col1a1
	Tanycyte/Ependymal	Col23a1
		Dnah12
